# Supplementary material for: A Comprehensive Characterization of Biodegradable Edible Films Based on Potato Peel Starch Plasticized with Glycerol
Source: Polymers (Basel). 2022 Aug 25;14(17):3462. doi: 10.3390/polym14173462 (PMC9460672; doi:10.3390/polym14173462)
Supplement: Supplementary file 1 [file polymers-14-03462-s001.zip]

Archive with 1 entries (1 files):
- polymers-1877436-supplementary.pdf
